# Supplementary material for: Impact of waning immunity against SARS-CoV-2 severity exacerbated by vaccine hesitancy
Source: PLoS Comput Biol. 2024 Aug 5;20(8):e1012211. doi: 10.1371/journal.pcbi.1012211 (PMC11299835; doi:10.1371/journal.pcbi.1012211)
Supplement: S1 File — (ZIP) [file pcbi.1012211.s004.zip]

Archive with 5 entries (4 files):
- Final_Code/
- Final_Code/Final_Code.R
- __MACOSX/Final_Code/._Final_Code.R
- Final_Code/NY.csv
- __MACOSX/Final_Code/._NY.csv
