# Supplementary material for: Impact of waning immunity against SARS-CoV-2 severity exacerbated by vaccine hesitancy
Source: PLoS Comput Biol. 2024 Aug 5;20(8):e1012211. doi: 10.1371/journal.pcbi.1012211 (PMC11299835; doi:10.1371/journal.pcbi.1012211)
Supplement: S1 File — (ZIP) [file pcbi.1012211.s004.zip › Final_Code/Final_Code.R]

library(deSolve)
library(ggplot2)
library(reshape2)
library(plotly)
library(dplyr)
library(tikzDevice)
library(pracma)
library(cowplot)
library(patchwork)

sp.col=rgb(0.75,0.75,0.75)
ip.col=rgb(0.8,0.28,0.23)
r.col=rgb(0.36,0.33,0.58)
ss.col=rgb(0.71,0.64,0.83)
is.col=rgb(1,0.81,0.85)
v.col=rgb(0.33,0.51,0.21)
sv.col=rgb(0.53,0.71,0.41)
sw.col=rgb(0.75,0.75,0.83)
iw.col=rgb(0.8,0,0)

sir_s_.model.severity.blocking.immunity<-function (t,x,parameters) {
  
  SP=x[1]
  IP=x[2]
  R=x[3]
  SS=x[4]
  IS=x[5]
  V=x[6]
  SV=x[7]
  Sw=x[8]
  Iw=x[9]
  
  N=parameters[["N"]]
  mu=parameters[["mu"]]
  delta=parameters[["delta"]]
  gamma=parameters[["gamma"]]
  R0.list=parameters[["R0.list"]]
  alpha=parameters[["alpha"]]
  epsilon=parameters[["epsilon"]]
  beta=R0.list[t]*gamma
  #Social distancing
  R0red=parameters[["R0red"]]
  tred1=parameters[["tred1"]]
  tred2=parameters[["tred2"]]
  #Vaccination
  nu=parameters[["nu"]]
  delta_v=parameters[["delta_v"]]
  delta_sev=parameters[["delta_sev"]]
  delta_v_sev=parameters[["delta_v_sev"]]
  tvax=parameters[["tvax"]]
  
  if((t > tred1) & (t < tred2)){
    beta = beta * R0red
  }
  
  svax=0
  if(t>tvax){
    svax=1
  }
  
  #Equations
  dSPdt=mu*N-(beta*SP*(IP+alpha*IS+alpha*Iw)/N)-mu*SP-svax*nu*SP
  dIPdt=(beta*SP*(IP+alpha*IS+alpha*Iw)/N)-(gamma+mu)*IP
  dRdt=gamma*(IP+IS+Iw)-(delta+mu)*R
  dSSdt=delta*R-epsilon*(beta*SS*(IP+alpha*IS+alpha*Iw)/N)-mu*SS-svax*nu*SS-delta_sev*SS
  dISdt=epsilon*(beta*SS*(IP+alpha*IS+alpha*Iw)/N)+epsilon*(beta*SV*(IP+alpha*IS+alpha*Iw)/N)-(gamma+mu)*IS
  dVdt=svax*nu*(SP+SS+Sw+SV)-delta_v*V-mu*V
  dSVdt=delta_v*V-epsilon*(beta*SV*(IP+alpha*IS+alpha*Iw)/N)-delta_v_sev*SV-mu*SV-svax*nu*SV
  dSwdt=delta_v_sev*SV+delta_sev*SS-epsilon*(beta*Sw*(IP+alpha*IS+alpha*Iw)/N)-mu*Sw-svax*nu*Sw
  dIwdt=epsilon*(beta*Sw*(IP+alpha*IS+alpha*Iw)/N)-(gamma+mu)*Iw
  
  dxdt <- c(dSPdt,dIPdt,dRdt,dSSdt,dISdt,dVdt,dSVdt,dSwdt,dIwdt)
  list(dxdt)
}


plots.severity.blocking.immunity.together=function(alpha,tred1,tred2,tred3,
                                                   tred4,delta,delta_v,tvax,nuVector,
                                                   delta_v_sev,delta_sev,
                                                   epsilon){
  valuesIP=list()
  valuesIS=list()
  valuesR=list()
  valuesSP=list()
  valuesSS=list()
  valuesV=list()
  valuesSV=list()
  valuesSw=list()
  valuesIw=list()
  plots=list()
  N=1
  mu=1/(50*52)
  gamma=7/5
  R0red=0.6
  times=seq(from=1,to=5*52,by=1)
  R0.listOrig=read.table("NY.csv",header=T,sep=",")
  R0.list.a=R0.listOrig$hku1
  R0.list=rep(R0.list.a,length=length(times))
  I0=1e-9
  xstart=c(SP=1-I0,IP=I0,R=0,SS=0,IS=0,V=0,SV=0,Sw=0,Iw=0) 
  for  (i in  1:length(nuVector)){
    nu=nuVector[i]
    parameters=list(N=N,mu=mu,gamma=gamma,alpha=alpha,
                    epsilon=epsilon,delta=delta,
                    R0.list=R0.list,R0red=R0red,tred1=tred1,
                    tred2=tred2,tred3=tred3,tred4=tred4,tvax=tvax,nu=nu,
                    delta_v_sev=delta_v_sev,delta_sev=delta_sev,
                    delta_v=delta_v)
    out=as.data.frame(rk(func=sir_s_.model.severity.blocking.immunity,
                         y=xstart,times=times,parms=parameters))
    valuesIP[[i]]=out$IP
    valuesIS[[i]]=out$IS
    valuesR[[i]]=out$R
    valuesSS[[i]]=out$SS
    valuesSP[[i]]=out$SP
    valuesV[[i]]=out$V
    valuesSV[[i]]=out$SV
    valuesSw[[i]]=out$Sw
    valuesIw[[i]]=out$Iw
    forAreaPlotIP=valuesIP[[i]]
    forAreaPlotIS=valuesIS[[i]]
    forAreaPlotR=valuesR[[i]]
    forAreaPlotSS=valuesSS[[i]]
    forAreaPlotSP=valuesSP[[i]]
    forAreaPlotV=valuesV[[i]]
    forAreaPlotSV=valuesSV[[i]]
    forAreaPlotSw=valuesSw[[i]]
    forAreaPlotIw=valuesIw[[i]]
    scalar=0.035
    fraction.Iw=forAreaPlotIw/(forAreaPlotIP+forAreaPlotIS+forAreaPlotIw)
    data.top=data.frame(xx=times,yy=forAreaPlotIw,ff=fraction.Iw)
    plot.top=ggplot(data=data.top,aes(x=xx/52))+geom_line(aes(y=yy),linetype="solid")+
      geom_line(aes(y=ff*scalar),linetype="dashed")+
      scale_y_continuous(name=expression(I[w]),
           sec.axis=sec_axis(~./scalar,
                             name="fraction"),
           limits=c(0,0.035))+xlab("Time (years)")+
      scale_x_continuous(expand=c(0,0))+
      theme_classic((size=14))+theme(axis.line.y.right=element_line(linetype="dashed"))
    
    data.AP.IP=data.frame(xx=times,yy=forAreaPlotIP)
    data.AP.IS=data.frame(xx=times,yy=forAreaPlotIS)
    data.AP.R=data.frame(xx=times,yy=forAreaPlotR)
    data.AP.SS=data.frame(xx=times,yy=forAreaPlotSS)
    data.AP.SP=data.frame(xx=times,yy=forAreaPlotSP)
    data.AP.V=data.frame(xx=times,yy=forAreaPlotV)
    data.AP.SV=data.frame(xx=times,yy=forAreaPlotSV)
    data.AP.Sw=data.frame(xx=times,yy=forAreaPlotSw)
    data.AP.Iw=data.frame(xx=times,yy=forAreaPlotIw)
    
    data.AP.list=list("primary infection"=data.AP.IP,"secondary infection"=data.AP.IS,
                      "fully immune"=data.AP.R,"partially immune"=data.AP.SS,
                      "fully susceptible"=data.AP.SP,
                      "vaccinated"=data.AP.V,
                      "partially immune, vaccinated"=data.AP.SV,
                      "partially susceptible Sw"=data.AP.Sw,
                      "Iw"=data.AP.Iw)
    
    area.plots.timecourses=bind_rows(data.AP.list,.id=c("immunity"))
    area.plots.timecourses$immunity=factor(area.plots.timecourses$immunity,levels=c("partially susceptible Sw",
                                                                                    "vaccinated","partially immune, vaccinated",
                                                                                    "fully susceptible","fully immune",
                                                                                    "partially immune",
                                                                                    "secondary infection","primary infection","Iw"))
    plot.below=ggplot(area.plots.timecourses,aes(x=xx/52,y=yy,fill=immunity))+geom_area()+
      theme_classic((size=14))+
      scale_y_continuous(name="Fraction of population",expand=c(0,0))+
      scale_x_continuous(name="Time (years)",expand=c(0,0))+
      scale_fill_manual(name="",values=c(sw.col,v.col,sv.col,sp.col,r.col,ss.col,is.col,ip.col,iw.col))+theme(legend.position="none")
    combined=plot.top/plot.below+plot_layout(height=c(0.4,1))
    combined[[1]]=combined[[1]]+theme(axis.text.x=element_blank(),
                                      axis.title.x=element_blank())
    plots[[i]]=combined
  }
  return(plots)
}

scenario1=plots.severity.blocking.immunity.together(1,15,56,61,80,1/(0.25*52),
                                                    1/(0.33*52),59,c(0.01),
                                                    1/(0.17*52),1/(0.25*52),
                                                    0.8)

scenario2=plots.severity.blocking.immunity.together(1,15,56,61,80,1/(0.25*52),
                                                    1/(0.33*52),59,c(0.01),
                                                    1/(1.67*52),1/(1.25*52),
                                                    0.8)

scenario3=plots.severity.blocking.immunity.together(1,15,56,61,80,1/(0.25*52),
                                                    1/(1.33*52),59,c(0.01),
                                                    1/(0.17*52),1/(0.25*52),
                                                    0.8)

scenario4=plots.severity.blocking.immunity.together(1,15,56,61,80,1/(0.25*52),
                                                    1/(1.33*52),59,c(0.01),
                                                    1/(1.67*52),1/(1.25*52),
                                                    0.8)

scenario5=plots.severity.blocking.immunity.together(1,15,56,61,80,1/(0.25*52),
                                                    1/(0.33*52),59,c(0.02),
                                                    1/(0.17*52),1/(0.25*52),
                                                    0.8)

scenario6=plots.severity.blocking.immunity.together(1,15,56,61,80,1/(0.25*52),
                                                    1/(0.33*52),59,c(0.02),
                                                    1/(1.67*52),1/(1.25*52),
                                                    0.8)

scenario7=plots.severity.blocking.immunity.together(1,15,56,61,80,1/(0.25*52),
                                                    1/(1.33*52),59,c(0.02),
                                                    1/(0.17*52),1/(0.25*52),
                                                    0.8)

scenario8=plots.severity.blocking.immunity.together(1,15,56,61,80,1/(0.25*52),
                                                    1/(1.33*52),59,c(0.02),
                                                    1/(1.67*52),1/(1.25*52),
                                                    0.8)

scenario9=plots.severity.blocking.immunity.together(1,15,56,61,80,1/(0.25*52),
                                                    1/(0.33*52),59,c(0.0025),
                                                 1/(0.17*52),1/(0.25*52),
                                                 0.8)

scenario10=plots.severity.blocking.immunity.together(1,15,56,61,80,1/(0.25*52),
                                                     1/(0.33*52),59,c(0.0025),
                                                     1/(1.67*52),1/(1.25*52),
                                                     0.8)

scenario11=plots.severity.blocking.immunity.together(1,15,56,61,80,1/(0.25*52),
                                                     1/(1.33*52),59,c(0.0025),
                                                     1/(0.17*52),1/(0.25*52),
                                                     0.8)

scenario12=plots.severity.blocking.immunity.together(1,15,56,61,80,1/(0.25*52),
                                                     1/(1.33*52),59,c(0.0025),
                                                     1/(1.67*52),1/(1.25*52),
                                                     0.8)

scenario9[[1]][[1]]=scenario9[[1]][[1]]+ggtitle("faster waning of\nseverity-blocking\nimmunity")+
  theme(plot.title=element_text(hjust=0.5,size=14,face="bold"))

scenario10[[1]][[1]]=scenario10[[1]][[1]]+ggtitle("slower waning of\nseverity-blocking\nimmunity")+
  theme(plot.title=element_text(hjust=0.5,size=14,face="bold"))

scenario11[[1]][[1]]=scenario11[[1]][[1]]+ggtitle("faster waning +\nmore durable vaccine")+
  theme(plot.title=element_text(hjust=0.5,size=14,face="bold"))

scenario12[[1]][[1]]=scenario12[[1]][[1]]+ggtitle("slower waning +\nmore durable vaccine")+
  theme(plot.title=element_text(hjust=0.5,size=14,face="bold"))

title.1=ggdraw()+draw_label("low vaccination rate (0.25% per week)",fontface="bold",size=16)
title.2=ggdraw()+draw_label("intermediate vaccination rate (1% per week)",fontface="bold",size=16)
title.3=ggdraw()+draw_label("high vaccination rate (2% per week)",fontface="bold",size=16)

fig4=title.1/(scenario9[[1]]|scenario10[[1]]|scenario11[[1]]|scenario12[[1]])/title.2/
  (scenario1[[1]]|scenario2[[1]]|scenario3[[1]]|scenario4[[1]])/title.3/
  (scenario5[[1]]|scenario6[[1]]|scenario7[[1]]|scenario8[[1]])+plot_layout(heights=c(0.2,1,0.2,1,0.2,1))

pdf("Figure4.pdf",width=14,height=14)
print(fig4)
dev.off()

plots.severity.blocking.immunity.epsilon=function(alpha,tred1,tred2,tred3,tred4,
                                                  delta,delta_v,tvax,nu,
                                                  delta_v_sev,delta_sev){
  epsilonVector=rev(c(0.6,0.7,0.8,0.9,1))
  valuesIP=list()
  valuesIS=list()
  valuesR=list()
  valuesSP=list()
  valuesSS=list()
  valuesV=list()
  valuesSV=list()
  valuesSw=list()
  valuesIw=list()
  valuesIT=list()
  valuesIF=list()
  valuesREL=list()
  N=1
  mu=1/(50*52)
  gamma=7/5
  R0red=0.6
  times=seq(from=1,to=5*52,by=1)
  R0.listOrig=read.table("NY.csv",header=T,sep=",")
  R0.list.a=R0.listOrig$hku1
  R0.list=rep(R0.list.a,length=length(times))
  I0=1e-9
  xstart=c(SP=1-I0,IP=I0,R=0,SS=0,IS=0,V=0,SV=0,Sw=0,Iw=0) 
  for  (i in  1:length(epsilonVector)){
    epsilon=epsilonVector[i]
    parameters=list(N=N,mu=mu,gamma=gamma,alpha=alpha,
                    epsilon=epsilon,delta=delta,
                    R0.list=R0.list,R0red=R0red,tred1=tred1,
                    tred2=tred2,tred3=tred3,tred4=tred4,tvax=tvax,nu=nu,
                    delta_v_sev=delta_v_sev,delta_sev=delta_sev,
                    delta_v=delta_v)
    out=as.data.frame(rk(func=sir_s_.model.severity.blocking.immunity,y=xstart,times=times,parms=parameters))
    valuesIP[[i]]=out$IP
    valuesIS[[i]]=out$IS
    valuesR[[i]]=out$R
    valuesSS[[i]]=out$SS
    valuesSP[[i]]=out$SP
    valuesV[[i]]=out$V
    valuesSV[[i]]=out$SV
    valuesSw[[i]]=out$Sw
    valuesIw[[i]]=out$Iw
    valuesIT[[i]]=out$IP+out$IS+out$Iw
    valuesIF[[i]]=out$Iw/(out$IP+out$IS+out$Iw)
    valuesREL[[i]]=(valuesIF[[i]]-valuesIF[[1]])/valuesIF[[1]]
  }
  dataValuesIP=t(do.call(cbind,valuesIP))
  dataValuesIS=t(do.call(cbind,valuesIS))
  dataValuesSS=t(do.call(cbind,valuesSS))
  dataValuesSP=t(do.call(cbind,valuesSP))
  dataValuesR=t(do.call(cbind,valuesR))
  dataValuesV=t(do.call(cbind,valuesV))
  dataValuesSV=t(do.call(cbind,valuesSV))
  dataValuesSw=t(do.call(cbind,valuesSw))
  dataValuesIw=t(do.call(cbind,valuesIw))
  dataValuesIT=t(do.call(cbind,valuesIT))
  dataValuesIF=t(do.call(cbind,valuesIF))
  dataValuesREL=t(do.call(cbind,valuesREL))
  valuesMeltIP=melt(dataValuesIP)
  valuesMeltIS=melt(dataValuesIS)
  valuesMeltSS=melt(dataValuesSS)
  valuesMeltSP=melt(dataValuesSP)
  valuesMeltR=melt(dataValuesR)
  valuesMeltV=melt(dataValuesV)
  valuesMeltSV=melt(dataValuesSV)
  valuesMeltSw=melt(dataValuesSw)
  valuesMeltIw=melt(dataValuesIw)
  valuesMeltIT=melt(dataValuesIT)
  valuesMeltIF=melt(dataValuesIF)
  valuesMeltREL=melt(dataValuesREL)
  for (i in 1:length(epsilonVector)){
    valuesMeltIP$Var1[valuesMeltIP$Var1==i]=epsilonVector[i]
    valuesMeltIS$Var1[valuesMeltIS$Var1==i]=epsilonVector[i]
    valuesMeltSS$Var1[valuesMeltSS$Var1==i]=epsilonVector[i]
    valuesMeltSP$Var1[valuesMeltSP$Var1==i]=epsilonVector[i]
    valuesMeltR$Var1[valuesMeltR$Var1==i]=epsilonVector[i]
    valuesMeltV$Var1[valuesMeltV$Var1==i]=epsilonVector[i]
    valuesMeltSV$Var1[valuesMeltSV$Var1==i]=epsilonVector[i]
    valuesMeltSw$Var1[valuesMeltSw$Var1==i]=epsilonVector[i]
    valuesMeltIw$Var1[valuesMeltIw$Var1==i]=epsilonVector[i]
    valuesMeltIT$Var1[valuesMeltIT$Var1==i]=epsilonVector[i]
    valuesMeltIF$Var1[valuesMeltIF$Var1==i]=epsilonVector[i]
    valuesMeltREL$Var1[valuesMeltREL$Var1==i]=epsilonVector[i]
  }
  valuesMeltIP$Var1=as.character(valuesMeltIP$Var1)
  valuesMeltIS$Var1=as.character(valuesMeltIS$Var1)
  valuesMeltSS$Var1=as.character(valuesMeltSS$Var1)
  valuesMeltSP$Var1=as.character(valuesMeltSP$Var1)
  valuesMeltR$Var1=as.character(valuesMeltR$Var1)
  valuesMeltV$Var1=as.character(valuesMeltV$Var1)
  valuesMeltSV$Var1=as.character(valuesMeltSV$Var1)
  valuesMeltSw$Var1=as.character(valuesMeltSw$Var1)
  valuesMeltIw$Var1=as.character(valuesMeltIw$Var1)
  valuesMeltIT$Var1=as.character(valuesMeltIT$Var1)
  valuesMeltIF$Var1=as.character(valuesMeltIF$Var1)
  valuesMeltREL$Var1=as.character(valuesMeltREL$Var1)
  
  IF.Iw.REL=bind_rows(valuesMeltIw,valuesMeltIF,valuesMeltREL,.id=c("infection"))
  return(IF.Iw.REL)
}


out.scenario.5=plots.severity.blocking.immunity.epsilon(1,15,56,61,80,1/(0.25*52),
                                                        1/(0.33*52),59,c(0.0025),
                                                        1/(0.17*52),1/(0.25*52))


out.scenario.6=plots.severity.blocking.immunity.epsilon(1,15,56,61,80,1/(0.25*52),
                                                        1/(0.33*52),59,c(0.0025),
                                                        1/(0.67*52),1/(0.75*52))

out.scenario.7=plots.severity.blocking.immunity.epsilon(1,15,56,61,80,1/(0.25*52),
                                                        1/(0.33*52),59,c(0.0025),
                                                        1/(1.17*52),1/(1.25*52))


out.scenario.8=plots.severity.blocking.immunity.epsilon(1,15,56,61,80,1/(0.25*52),
                                                        1/(0.33*52),59,c(0.0025),
                                                        1/(1.67*52),1/(1.75*52))

combined.2=bind_rows(out.scenario.5,out.scenario.6,
                     out.scenario.7,out.scenario.8,.id="immunity")

labels.val=as_labeller(c("1"="I[w]","2"="frac(I[w],I[total])",
                         "3"="`rel. change`"),label_parsed)

labels.immunity=as_labeller(c("1"="`0.5 years`","2"="`1 year`",
                              "3"="`1.5 years`","4"="`2 years`"),label_parsed)

plot.2=ggplot(data=combined.2,aes(x=Var2/52,y=value,colour=Var1))+geom_line()+
  facet_grid(infection~immunity,scales="free",switch="y",
             labeller=labeller(infection=labels.val,immunity=labels.immunity))+
  ylab(NULL)+
  theme(strip.placement="outside")+
  scale_color_discrete(name=expression(epsilon))+
  scale_x_continuous("Time (years)")+ggtitle('0.25% vaccination per week')

out.scenario.9=plots.severity.blocking.immunity.epsilon(1,15,56,61,80,1/(0.25*52),
                                                        1/(0.33*52),59,c(0.01),
                                                        1/(0.17*52),1/(0.25*52))


out.scenario.10=plots.severity.blocking.immunity.epsilon(1,15,56,61,80,1/(0.25*52),
                                                         1/(0.33*52),59,c(0.01),
                                                         1/(0.67*52),1/(0.75*52))

out.scenario.11=plots.severity.blocking.immunity.epsilon(1,15,56,61,80,1/(0.25*52),
                                                         1/(0.33*52),59,c(0.01),
                                                         1/(1.17*52),1/(1.25*52))


out.scenario.12=plots.severity.blocking.immunity.epsilon(1,15,56,61,80,1/(0.25*52),
                                                         1/(0.33*52),59,c(0.01),
                                                         1/(1.67*52),1/(1.75*52))

combined.3=bind_rows(out.scenario.9,out.scenario.10,
                     out.scenario.11,out.scenario.12,.id="immunity")

plot.3=ggplot(data=combined.3,aes(x=Var2/52,y=value,colour=Var1))+geom_line()+
  facet_grid(infection~immunity,scales="free",switch="y",
             labeller=labeller(infection=labels.val,immunity=labels.immunity))+
  ylab(NULL)+
  theme(strip.placement="outside")+
  scale_color_discrete(name=expression(epsilon))+
  scale_x_continuous("Time (years)")+ggtitle('1% vaccination per week')

out.scenario.13=plots.severity.blocking.immunity.epsilon(1,15,56,61,80,1/(0.25*52),
                                                         1/(0.33*52),59,c(0.02),
                                                         1/(0.17*52),1/(0.25*52))


out.scenario.14=plots.severity.blocking.immunity.epsilon(1,15,56,61,80,1/(0.25*52),
                                                         1/(0.33*52),59,c(0.02),
                                                         1/(0.67*52),1/(0.75*52))

out.scenario.15=plots.severity.blocking.immunity.epsilon(1,15,56,61,80,1/(0.25*52),
                                                         1/(0.33*52),59,c(0.02),
                                                         1/(1.17*52),1/(1.25*52))


out.scenario.16=plots.severity.blocking.immunity.epsilon(1,15,56,61,80,1/(0.25*52),
                                                         1/(0.33*52),59,c(0.02),
                                                         1/(1.67*52),1/(1.75*52))

combined.4=bind_rows(out.scenario.13,out.scenario.14,
                     out.scenario.15,out.scenario.16,.id="immunity")

plot.4=ggplot(data=combined.4,aes(x=Var2/52,y=value,colour=Var1))+geom_line()+
  facet_grid(infection~immunity,scales="free",switch="y",
             labeller=labeller(infection=labels.val,immunity=labels.immunity))+
  ylab(NULL)+
  theme(strip.placement="outside")+
  scale_color_discrete(name=expression(epsilon))+
  scale_x_continuous("Time (years)")+ggtitle('2% vaccination per week')

out.scenario.17=plots.severity.blocking.immunity.epsilon(1,15,56,61,80,1/(0.25*52),
                                                         1/(0.33*52),59,c(0.04),
                                                         1/(0.17*52),1/(0.25*52))


out.scenario.18=plots.severity.blocking.immunity.epsilon(1,15,56,61,80,1/(0.25*52),
                                                         1/(0.33*52),59,c(0.04),
                                                         1/(0.67*52),1/(0.75*52))

out.scenario.19=plots.severity.blocking.immunity.epsilon(1,15,56,61,80,1/(0.25*52),
                                                         1/(0.33*52),59,c(0.04),
                                                         1/(1.17*52),1/(1.25*52))


out.scenario.20=plots.severity.blocking.immunity.epsilon(1,15,56,61,80,1/(0.25*52),
                                                         1/(0.33*52),59,c(0.04),
                                                         1/(1.67*52),1/(1.75*52))

combined.5=bind_rows(out.scenario.17,out.scenario.18,
                     out.scenario.19,out.scenario.20,.id="immunity")

plot.5=ggplot(data=combined.5,aes(x=Var2/52,y=value,colour=Var1))+geom_line()+
  facet_grid(infection~immunity,scales="free",switch="y",
             labeller=labeller(infection=labels.val,immunity=labels.immunity))+
  ylab(NULL)+
  theme(strip.placement="outside")+
  scale_color_discrete(name=expression(epsilon))+
  scale_x_continuous("Time (years)")+ggtitle('4% vaccination per week')

fig.combined.vaccination.rate=plot_grid(plot.2,
                                        plot.4,
                                        plot.3,
                                        plot.5,
                                        ncol=2,align='hv',labels=c("A","C","B","D"),
                                        label_size=24,label_fontface="plain")

pdf("Figure2.pdf",width=12,height=10)
print(fig.combined.vaccination.rate)
dev.off()


plots.severity.blocking.immunity.epsilon.including.IT=function(alpha,tred1,tred2,tred3,tred4,
                                   delta,delta_v,tvax,nu,
                                   delta_v_sev,delta_sev){
  epsilonVector=rev(c(0.6,0.7,0.8,0.9,1))
  valuesIP=list()
  valuesIS=list()
  valuesR=list()
  valuesSP=list()
  valuesSS=list()
  valuesV=list()
  valuesSV=list()
  valuesSw=list()
  valuesIw=list()
  valuesIT=list()
  valuesIF=list()
  valuesREL=list()
  N=1
  mu=1/(50*52)
  gamma=7/5
  R0red=0.6
  times=seq(from=1,to=5*52,by=1)
  R0.listOrig=read.table("NY.csv",header=T,sep=",")
  R0.list.a=R0.listOrig$hku1
  R0.list=rep(R0.list.a,length=length(times))
  I0=1e-9
  xstart=c(SP=1-I0,IP=I0,R=0,SS=0,IS=0,V=0,SV=0,Sw=0,Iw=0) 
  for  (i in  1:length(epsilonVector)){
    epsilon=epsilonVector[i]
    parameters=list(N=N,mu=mu,gamma=gamma,alpha=alpha,
                    epsilon=epsilon,delta=delta,
                    R0.list=R0.list,R0red=R0red,tred1=tred1,
                    tred2=tred2,tred3=tred3,tred4=tred4,tvax=tvax,nu=nu,
                    delta_v_sev=delta_v_sev,delta_sev=delta_sev,
                    delta_v=delta_v)
    out=as.data.frame(rk(func=sir_s_.model.severity.blocking.immunity,y=xstart,times=times,parms=parameters))
    valuesIP[[i]]=out$IP
    valuesIS[[i]]=out$IS
    valuesR[[i]]=out$R
    valuesSS[[i]]=out$SS
    valuesSP[[i]]=out$SP
    valuesV[[i]]=out$V
    valuesSV[[i]]=out$SV
    valuesSw[[i]]=out$Sw
    valuesIw[[i]]=out$Iw
    valuesIT[[i]]=out$IP+out$IS+out$Iw
    valuesIF[[i]]=out$Iw/(out$IP+out$IS+out$Iw)
    valuesREL[[i]]=(valuesIF[[i]]-valuesIF[[1]])/valuesIF[[1]]
  }
  dataValuesIP=t(do.call(cbind,valuesIP))
  dataValuesIS=t(do.call(cbind,valuesIS))
  dataValuesSS=t(do.call(cbind,valuesSS))
  dataValuesSP=t(do.call(cbind,valuesSP))
  dataValuesR=t(do.call(cbind,valuesR))
  dataValuesV=t(do.call(cbind,valuesV))
  dataValuesSV=t(do.call(cbind,valuesSV))
  dataValuesSw=t(do.call(cbind,valuesSw))
  dataValuesIw=t(do.call(cbind,valuesIw))
  dataValuesIT=t(do.call(cbind,valuesIT))
  dataValuesIF=t(do.call(cbind,valuesIF))
  dataValuesREL=t(do.call(cbind,valuesREL))
  valuesMeltIP=melt(dataValuesIP)
  valuesMeltIS=melt(dataValuesIS)
  valuesMeltSS=melt(dataValuesSS)
  valuesMeltSP=melt(dataValuesSP)
  valuesMeltR=melt(dataValuesR)
  valuesMeltV=melt(dataValuesV)
  valuesMeltSV=melt(dataValuesSV)
  valuesMeltSw=melt(dataValuesSw)
  valuesMeltIw=melt(dataValuesIw)
  valuesMeltIT=melt(dataValuesIT)
  valuesMeltIF=melt(dataValuesIF)
  valuesMeltREL=melt(dataValuesREL)
  for (i in 1:length(epsilonVector)){
    valuesMeltIP$Var1[valuesMeltIP$Var1==i]=epsilonVector[i]
    valuesMeltIS$Var1[valuesMeltIS$Var1==i]=epsilonVector[i]
    valuesMeltSS$Var1[valuesMeltSS$Var1==i]=epsilonVector[i]
    valuesMeltSP$Var1[valuesMeltSP$Var1==i]=epsilonVector[i]
    valuesMeltR$Var1[valuesMeltR$Var1==i]=epsilonVector[i]
    valuesMeltV$Var1[valuesMeltV$Var1==i]=epsilonVector[i]
    valuesMeltSV$Var1[valuesMeltSV$Var1==i]=epsilonVector[i]
    valuesMeltSw$Var1[valuesMeltSw$Var1==i]=epsilonVector[i]
    valuesMeltIw$Var1[valuesMeltIw$Var1==i]=epsilonVector[i]
    valuesMeltIT$Var1[valuesMeltIT$Var1==i]=epsilonVector[i]
    valuesMeltIF$Var1[valuesMeltIF$Var1==i]=epsilonVector[i]
    valuesMeltREL$Var1[valuesMeltREL$Var1==i]=epsilonVector[i]
  }
  valuesMeltIP$Var1=as.character(valuesMeltIP$Var1)
  valuesMeltIS$Var1=as.character(valuesMeltIS$Var1)
  valuesMeltSS$Var1=as.character(valuesMeltSS$Var1)
  valuesMeltSP$Var1=as.character(valuesMeltSP$Var1)
  valuesMeltR$Var1=as.character(valuesMeltR$Var1)
  valuesMeltV$Var1=as.character(valuesMeltV$Var1)
  valuesMeltSV$Var1=as.character(valuesMeltSV$Var1)
  valuesMeltSw$Var1=as.character(valuesMeltSw$Var1)
  valuesMeltIw$Var1=as.character(valuesMeltIw$Var1)
  valuesMeltIT$Var1=as.character(valuesMeltIT$Var1)
  valuesMeltIF$Var1=as.character(valuesMeltIF$Var1)
  valuesMeltREL$Var1=as.character(valuesMeltREL$Var1)
  
  IT.IF.Iw.REL=bind_rows(valuesMeltIT,valuesMeltIw,valuesMeltIF,valuesMeltREL,.id=c("infection"))
  return(IT.IF.Iw.REL)
}

out.scenario.25=plots.severity.blocking.immunity.epsilon.including.IT(1,15,56,61,80,1/(0.25*52),
                                                                      1/(0.45*52),59,c(0.01),
                                                                      1/(0.05*52),1/(1.25*52))


out.scenario.26=plots.severity.blocking.immunity.epsilon.including.IT(1,15,56,61,80,1/(0.25*52),
                                                                      1/(0.9*52),59,c(0.01),
                                                                      1/(0.1*52),1/(1.25*52))

out.scenario.27=plots.severity.blocking.immunity.epsilon.including.IT(1,15,56,61,80,1/(0.25*52),
                                                                      1/(1.35*52),59,c(0.01),
                                                                      1/(0.15*52),1/(1.25*52))


out.scenario.28=plots.severity.blocking.immunity.epsilon.including.IT(1,15,56,61,80,1/(0.25*52),
                                                                      1/(1.8*52),59,c(0.01),
                                                                      1/(0.2*52),1/(1.25*52))

combined.7=bind_rows(out.scenario.25,out.scenario.26,
                     out.scenario.27,out.scenario.28,.id="immunity")

labels.val=as_labeller(c("1"="I[total]","2"="I[w]","3"="frac(I[w],I[total])",
                         "4"="`rel. change`"),label_parsed)

plot.7=ggplot(data=combined.7,aes(x=Var2/52,y=value,colour=Var1))+geom_line()+
  facet_grid(infection~immunity,scales="free",switch="y",
             labeller=labeller(infection=labels.val,immunity=labels.immunity))+
  ylab(NULL)+
  theme(strip.placement="outside")+
  scale_color_discrete(name=expression(epsilon))+
  scale_x_continuous("Time (years)")

out.scenario.29=plots.severity.blocking.immunity.epsilon.including.IT(1,15,56,61,80,1/(0.25*52),
                                                                      1/(0.45*52),59,c(0.02),
                                                                      1/(0.05*52),1/(1.25*52))


out.scenario.30=plots.severity.blocking.immunity.epsilon.including.IT(1,15,56,61,80,1/(0.25*52),
                                                                      1/(0.9*52),59,c(0.02),
                                                                      1/(0.1*52),1/(1.25*52))

out.scenario.31=plots.severity.blocking.immunity.epsilon.including.IT(1,15,56,61,80,1/(0.25*52),
                                                                      1/(1.35*52),59,c(0.02),
                                                                      1/(0.15*52),1/(1.25*52))


out.scenario.32=plots.severity.blocking.immunity.epsilon.including.IT(1,15,56,61,80,1/(0.25*52),
                                                                      1/(1.8*52),59,c(0.02),
                                                                      1/(0.2*52),1/(1.25*52))

combined.8=bind_rows(out.scenario.29,out.scenario.30,
                     out.scenario.31,out.scenario.32,.id="immunity")

plot.8=ggplot(data=combined.8,aes(x=Var2/52,y=value,colour=Var1))+geom_line()+
  facet_grid(infection~immunity,scales="free",switch="y",
             labeller=labeller(infection=labels.val,immunity=labels.immunity))+
  ylab(NULL)+
  theme(strip.placement="outside")+
  scale_color_discrete(name=expression(epsilon))+
  scale_x_continuous("Time (years)")


fig.better.vaccine.combined.vaccination.rate=plot_grid(plot.7+ggtitle('1% vaccination per week'),
                                                       plot.8+ggtitle('2% vaccination per week'),
                                                       ncol=1,align='hv',labels=c("A","B"),
                                                       label_size=24,label_fontface="plain")

pdf("Figure3.pdf",width=9,height=11)
print(fig.better.vaccine.combined.vaccination.rate)
dev.off()


sir_s_.model.severity.blocking.immunity.hesitancy<-function (t,x,parameters) {
  
  SP1=x[1]
  IP1=x[2]
  R1=x[3]
  SS1=x[4]
  IS1=x[5]
  V1=x[6]
  SV1=x[7]
  Sw1=x[8]
  Iw1=x[9]
  
  SP2=x[10]
  IP2=x[11]
  R2=x[12]
  SS2=x[13]
  IS2=x[14]
  Sw2=x[15]
  Iw2=x[16]
  
  N=parameters[["N"]]
  N2=parameters[["N2"]]
  N1=1-N2
  mu=parameters[["mu"]]
  delta=parameters[["delta"]]
  gamma=parameters[["gamma"]]
  R0.list=parameters[["R0.list"]]
  alpha=parameters[["alpha"]]
  epsilon=parameters[["epsilon"]]
  beta=R0.list[t]*gamma
  #Social distancing
  R0red=parameters[["R0red"]]
  tred1=parameters[["tred1"]]
  tred2=parameters[["tred2"]]
  #Vaccination
  nu=parameters[["nu"]]
  delta_v=parameters[["delta_v"]]
  delta_sev=parameters[["delta_sev"]]
  delta_v_sev=parameters[["delta_v_sev"]]
  tvax=parameters[["tvax"]]
  
  if((t > tred1) & (t < tred2)){
    beta = beta * R0red
  }
  
  svax=0
  if(t>tvax){
    svax=1
  }
  
  #Equations
  dSP1dt=mu*N1-(beta*SP1*(IP1+alpha*IS1+alpha*Iw1+IP2+alpha*IS2+alpha*Iw2))-mu*SP1-svax*nu*SP1
  dIP1dt=(beta*SP1*(IP1+alpha*IS1+alpha*Iw1+IP2+alpha*IS2+alpha*Iw2))-(gamma+mu)*IP1
  dR1dt=gamma*(IP1+IS1+Iw1)-(delta+mu)*R1
  dSS1dt=delta*R1-epsilon*(beta*SS1*(IP1+alpha*IS1+alpha*Iw1+IP2+alpha*IS2+alpha*Iw2))-mu*SS1-svax*nu*SS1-delta_sev*SS1
  dIS1dt=epsilon*(beta*SS1*(IP1+alpha*IS1+alpha*Iw1+IP2+alpha*IS2+alpha*Iw2))+epsilon*(beta*SV1*(IP1+alpha*IS1+alpha*Iw1+IP2+alpha*IS2+alpha*Iw2))-(gamma+mu)*IS1
  dV1dt=svax*nu*(SP1+SS1+Sw1+SV1)-delta_v*V1-mu*V1
  dSV1dt=delta_v*V1-epsilon*(beta*SV1*(IP1+alpha*IS1+alpha*Iw1+IP2+alpha*IS2+alpha*Iw2))-delta_v_sev*SV1-mu*SV1-svax*nu*SV1
  dSw1dt=delta_v_sev*SV1+delta_sev*SS1-epsilon*(beta*Sw1*(IP1+alpha*IS1+alpha*Iw1+IP2+alpha*IS2+alpha*Iw2))-mu*Sw1-svax*nu*Sw1
  dIw1dt=epsilon*(beta*Sw1*(IP1+alpha*IS1+alpha*Iw1+IP2+alpha*IS2+alpha*Iw2))-(gamma+mu)*Iw1
  
  dSP2dt=mu*N2-(beta*SP2*(IP1+alpha*IS1+alpha*Iw1+IP2+alpha*IS2+alpha*Iw2))-mu*SP2
  dIP2dt=(beta*SP2*(IP1+alpha*IS1+alpha*Iw1+IP2+alpha*IS2+alpha*Iw2))-(gamma+mu)*IP2
  dR2dt=gamma*(IP2+IS2+Iw2)-(delta+mu)*R2
  dSS2dt=delta*R2-epsilon*(beta*SS2*(IP1+alpha*IS1+alpha*Iw1+IP2+alpha*IS2+alpha*Iw2))-mu*SS2-delta_sev*SS2
  dIS2dt=epsilon*(beta*SS2*(IP1+alpha*IS1+alpha*Iw1+IP2+alpha*IS2+alpha*Iw2))-(gamma+mu)*IS2
  dSw2dt=delta_sev*SS2-epsilon*(beta*Sw2*(IP1+alpha*IS1+alpha*Iw1+IP2+alpha*IS2+alpha*Iw2))-mu*Sw2
  dIw2dt=epsilon*(beta*Sw2*(IP1+alpha*IS1+alpha*Iw1+IP2+alpha*IS2+alpha*Iw2))-(gamma+mu)*Iw2
  
  
  dxdt <- c(dSP1dt,dIP1dt,dR1dt,dSS1dt,dIS1dt,dV1dt,dSV1dt,dSw1dt,dIw1dt,
            dSP2dt,dIP2dt,dR2dt,dSS2dt,dIS2dt,dSw2dt,dIw2dt)
  list(dxdt)
}


plots.severity.blocking.immunity.together.hesitancy=function(alpha,tred1,tred2,tred3,
                                                             tred4,delta,delta_v,tvax,nuVector,
                                                             delta_v_sev,delta_sev,
                                                             epsilon,N2){
  valuesIP=list()
  valuesIS=list()
  valuesR=list()
  valuesSP=list()
  valuesSS=list()
  valuesV=list()
  valuesSV=list()
  valuesSw=list()
  valuesIw=list()
  plots=list()
  N=1
  mu=1/(50*52)
  gamma=7/5
  R0red=0.6
  times=seq(from=1,to=5*52,by=1)
  R0.listOrig=read.table("NY.csv",header=T,sep=",")
  R0.list.a=R0.listOrig$hku1
  R0.list=rep(R0.list.a,length=length(times))
  I0=1e-9
  N1=1-N2
  xstart=c(SP1=(N1*(1-I0)),IP1=(N1*I0),R1=0,SS1=0,IS1=0,V1=0,SV1=0,Sw1=0,Iw1=0,
           SP2=(N2*(1-I0)),IP2=(N2*I0),R2=0,SS2=0,IS2=0,Sw2=0,Iw2=0) 
  for  (i in  1:length(nuVector)){
    nu=nuVector[i]
    parameters=list(N=N,mu=mu,gamma=gamma,alpha=alpha,
                    epsilon=epsilon,delta=delta,
                    R0.list=R0.list,R0red=R0red,tred1=tred1,
                    tred2=tred2,tred3=tred3,tred4=tred4,tvax=tvax,nu=nu,
                    delta_v_sev=delta_v_sev,delta_sev=delta_sev,
                    delta_v=delta_v,N2=N2)
    out=as.data.frame(rk(func=sir_s_.model.severity.blocking.immunity.hesitancy,
                         y=xstart,times=times,parms=parameters))
    valuesIP[[i]]=out$IP1+out$IP2
    valuesIS[[i]]=out$IS1+out$IS2
    valuesR[[i]]=out$R1+out$R2
    valuesSS[[i]]=out$SS1+out$SS2
    valuesSP[[i]]=out$SP1+out$SP2
    valuesV[[i]]=out$V1
    valuesSV[[i]]=out$SV1
    valuesSw[[i]]=out$Sw1+out$Sw2
    valuesIw[[i]]=out$Iw1+out$Iw2
    forAreaPlotIP=valuesIP[[i]]
    forAreaPlotIS=valuesIS[[i]]
    forAreaPlotR=valuesR[[i]]
    forAreaPlotSS=valuesSS[[i]]
    forAreaPlotSP=valuesSP[[i]]
    forAreaPlotV=valuesV[[i]]
    forAreaPlotSV=valuesSV[[i]]
    forAreaPlotSw=valuesSw[[i]]
    forAreaPlotIw=valuesIw[[i]]
    scalar=0.035
    fraction.Iw=forAreaPlotIw/(forAreaPlotIP+forAreaPlotIS+forAreaPlotIw)
    data.top=data.frame(xx=times,yy=forAreaPlotIw,ff=fraction.Iw)
    plot.top=ggplot(data=data.top,aes(x=xx/52))+geom_line(aes(y=yy),linetype="solid")+
      geom_line(aes(y=ff*scalar),linetype="dashed")+
      scale_y_continuous(name=expression(I[w]),
                         sec.axis=sec_axis(~./scalar,
                                           name="fraction"),
                         limits=c(0,0.035))+xlab("Time (years)")+
      scale_x_continuous(expand=c(0,0))+
      theme_classic((size=14))+theme(axis.line.y.right=element_line(linetype="dashed"))
    
    data.AP.IP=data.frame(xx=times,yy=forAreaPlotIP)
    data.AP.IS=data.frame(xx=times,yy=forAreaPlotIS)
    data.AP.R=data.frame(xx=times,yy=forAreaPlotR)
    data.AP.SS=data.frame(xx=times,yy=forAreaPlotSS)
    data.AP.SP=data.frame(xx=times,yy=forAreaPlotSP)
    data.AP.V=data.frame(xx=times,yy=forAreaPlotV)
    data.AP.SV=data.frame(xx=times,yy=forAreaPlotSV)
    data.AP.Sw=data.frame(xx=times,yy=forAreaPlotSw)
    data.AP.Iw=data.frame(xx=times,yy=forAreaPlotIw)
    
    data.AP.list=list("primary infection"=data.AP.IP,"secondary infection"=data.AP.IS,
                      "fully immune"=data.AP.R,"partially immune"=data.AP.SS,
                      "fully susceptible"=data.AP.SP,
                      "vaccinated"=data.AP.V,
                      "partially immune, vaccinated"=data.AP.SV,
                      "partially susceptible Sw"=data.AP.Sw,
                      "Iw"=data.AP.Iw)
    
    area.plots.timecourses=bind_rows(data.AP.list,.id=c("immunity"))
    area.plots.timecourses$immunity=factor(area.plots.timecourses$immunity,levels=c("partially susceptible Sw",
                                                                                    "vaccinated","partially immune, vaccinated",
                                                                                    "fully susceptible","fully immune",
                                                                                    "partially immune",
                                                                                    "secondary infection","primary infection","Iw"))
    plot.below=ggplot(area.plots.timecourses,aes(x=xx/52,y=yy,fill=immunity))+geom_area()+
      theme_classic((size=14))+
      scale_y_continuous(name="Fraction of population",expand=c(0,0))+
      scale_x_continuous(name="Time (years)",expand=c(0,0))+
      scale_fill_manual(name="",values=c(sw.col,v.col,sv.col,sp.col,r.col,ss.col,is.col,ip.col,iw.col))+theme(legend.position="none")
    combined=plot.top/plot.below+plot_layout(height=c(0.4,1))
    combined[[1]]=combined[[1]]+theme(axis.text.x=element_blank(),
                                      axis.title.x=element_blank())
    plots[[i]]=combined
  }
  return(plots)
}


scenario1.hesitancy=plots.severity.blocking.immunity.together.hesitancy(1,15,56,61,80,1/(0.25*52),
                                                                        1/(0.33*52),59,c(0.02/0.6),
                                                                        1/(0.17*52),1/(0.25*52),
                                                                        0.8,0.4)

scenario2.hesitancy=plots.severity.blocking.immunity.together.hesitancy(1,15,56,61,80,1/(0.25*52),
                                                                        1/(0.33*52),59,c(0.02/0.6),
                                                                        1/(1.67*52),1/(1.25*52),
                                                                        0.8,0.4)

scenario3.hesitancy=plots.severity.blocking.immunity.together.hesitancy(1,15,56,61,80,1/(0.25*52),
                                                                        1/(1.33*52),59,c(0.02/0.6),
                                                                        1/(0.17*52),1/(0.25*52),
                                                                        0.8,0.4)

scenario4.hesitancy=plots.severity.blocking.immunity.together.hesitancy(1,15,56,61,80,1/(0.25*52),
                                                                        1/(1.33*52),59,c(0.02/0.6),
                                                                        1/(1.67*52),1/(1.25*52),
                                                                        0.8,0.4)

scenario5.hesitancy=plots.severity.blocking.immunity.together.hesitancy(1,15,56,61,80,1/(0.25*52),
                                                                        1/(0.33*52),59,c(0.05),
                                                                        1/(0.17*52),1/(0.25*52),
                                                                        0.8,0.6)

scenario6.hesitancy=plots.severity.blocking.immunity.together.hesitancy(1,15,56,61,80,1/(0.25*52),
                                                                        1/(0.33*52),59,c(0.05),
                                                                        1/(1.67*52),1/(1.25*52),
                                                                        0.8,0.6)

scenario7.hesitancy=plots.severity.blocking.immunity.together.hesitancy(1,15,56,61,80,1/(0.25*52),
                                                                        1/(1.33*52),59,c(0.05),
                                                                        1/(0.17*52),1/(0.25*52),
                                                                        0.8,0.6)

scenario8.hesitancy=plots.severity.blocking.immunity.together.hesitancy(1,15,56,61,80,1/(0.25*52),
                                                                        1/(1.33*52),59,c(0.05),
                                                                        1/(1.67*52),1/(1.25*52),
                                                                        0.8,0.6)

scenario9.hesitancy=plots.severity.blocking.immunity.together.hesitancy(1,15,56,61,80,1/(0.25*52),
                                                                        1/(0.33*52),59,c(0.1),
                                                                        1/(0.17*52),1/(0.25*52),
                                                                        0.8,0.8)

scenario10.hesitancy=plots.severity.blocking.immunity.together.hesitancy(1,15,56,61,80,1/(0.25*52),
                                                                         1/(0.33*52),59,c(0.1),
                                                                         1/(1.67*52),1/(1.25*52),
                                                                         0.8,0.8)

scenario11.hesitancy=plots.severity.blocking.immunity.together.hesitancy(1,15,56,61,80,1/(0.25*52),
                                                                         1/(1.33*52),59,c(0.1),
                                                                         1/(0.17*52),1/(0.25*52),
                                                                         0.8,0.8)

scenario12.hesitancy=plots.severity.blocking.immunity.together.hesitancy(1,15,56,61,80,1/(0.25*52),
                                                                         1/(1.33*52),59,c(0.1),
                                                                         1/(1.67*52),1/(1.25*52),
                                                                         0.8,0.8)

scenario1.hesitancy[[1]][[1]]=scenario1.hesitancy[[1]][[1]]+ggtitle("faster waning of\nseverity-blocking\nimmunity")+
  theme(plot.title=element_text(hjust=0.5,size=14,face="bold"))

scenario2.hesitancy[[1]][[1]]=scenario2.hesitancy[[1]][[1]]+ggtitle("slower waning of\nseverity-blocking\nimmunity")+
  theme(plot.title=element_text(hjust=0.5,size=14,face="bold"))

scenario3.hesitancy[[1]][[1]]=scenario3.hesitancy[[1]][[1]]+ggtitle("faster waning +\nmore durable vaccine")+
  theme(plot.title=element_text(hjust=0.5,size=14,face="bold"))

scenario4.hesitancy[[1]][[1]]=scenario4.hesitancy[[1]][[1]]+ggtitle("slower waning +\nmore durable vaccine")+
  theme(plot.title=element_text(hjust=0.5,size=14,face="bold"))

title.1.hesitancy=ggdraw()+draw_label("40% are vaccine-hesitant",fontface="bold",size=16)
title.2.hesitancy=ggdraw()+draw_label("60% are vaccine-hesitant",fontface="bold",size=16)
title.3.hesitancy=ggdraw()+draw_label("80% are vaccine-hesitant",fontface="bold",size=16)

fig5=title.1.hesitancy/(scenario1.hesitancy[[1]]|scenario2.hesitancy[[1]]|scenario3.hesitancy[[1]]|scenario4.hesitancy[[1]])/
  title.2.hesitancy/(scenario5.hesitancy[[1]]|scenario6.hesitancy[[1]]|scenario7.hesitancy[[1]]|scenario8.hesitancy[[1]])/
  title.3.hesitancy/(scenario9.hesitancy[[1]]|scenario10.hesitancy[[1]]|scenario11.hesitancy[[1]]|scenario12.hesitancy[[1]])+
  plot_layout(heights=c(0.2,1,0.2,1,0.2,1))

pdf("Figure5.pdf",width=14,height=14)
print(fig5)
dev.off()


S1.scenario1.hesitancy=plots.severity.blocking.immunity.together.hesitancy(1,15,56,61,80,1/(0.25*52),
                                                                           1/(0.33*52),59,c(0.01/0.6),
                                                                           1/(0.17*52),1/(0.25*52),
                                                                           0.8,0.4)

S1.scenario2.hesitancy=plots.severity.blocking.immunity.together.hesitancy(1,15,56,61,80,1/(0.25*52),
                                                                           1/(0.33*52),59,c(0.01/0.6),
                                                                           1/(1.67*52),1/(1.25*52),
                                                                           0.8,0.4)

S1.scenario3.hesitancy=plots.severity.blocking.immunity.together.hesitancy(1,15,56,61,80,1/(0.25*52),
                                                                           1/(1.33*52),59,c(0.01/0.6),
                                                                           1/(0.17*52),1/(0.25*52),
                                                                           0.8,0.4)

S1.scenario4.hesitancy=plots.severity.blocking.immunity.together.hesitancy(1,15,56,61,80,1/(0.25*52),
                                                                           1/(1.33*52),59,c(0.01/0.6),
                                                                           1/(1.67*52),1/(1.25*52),
                                                                           0.8,0.4)

S1.scenario5.hesitancy=plots.severity.blocking.immunity.together.hesitancy(1,15,56,61,80,1/(0.25*52),
                                                                           1/(0.33*52),59,c(0.025),
                                                                           1/(0.17*52),1/(0.25*52),
                                                                           0.8,0.6)

S1.scenario6.hesitancy=plots.severity.blocking.immunity.together.hesitancy(1,15,56,61,80,1/(0.25*52),
                                                                           1/(0.33*52),59,c(0.025),
                                                                           1/(1.67*52),1/(1.25*52),
                                                                           0.8,0.6)

S1.scenario7.hesitancy=plots.severity.blocking.immunity.together.hesitancy(1,15,56,61,80,1/(0.25*52),
                                                                           1/(1.33*52),59,c(0.025),
                                                                           1/(0.17*52),1/(0.25*52),
                                                                           0.8,0.6)

S1.scenario8.hesitancy=plots.severity.blocking.immunity.together.hesitancy(1,15,56,61,80,1/(0.25*52),
                                                                           1/(1.33*52),59,c(0.025),
                                                                           1/(1.67*52),1/(1.25*52),
                                                                           0.8,0.6)

S1.scenario9.hesitancy=plots.severity.blocking.immunity.together.hesitancy(1,15,56,61,80,1/(0.25*52),
                                                                           1/(0.33*52),59,c(0.05),
                                                                           1/(0.17*52),1/(0.25*52),
                                                                           0.8,0.8)

S1.scenario10.hesitancy=plots.severity.blocking.immunity.together.hesitancy(1,15,56,61,80,1/(0.25*52),
                                                                            1/(0.33*52),59,c(0.05),
                                                                            1/(1.67*52),1/(1.25*52),
                                                                            0.8,0.8)

S1.scenario11.hesitancy=plots.severity.blocking.immunity.together.hesitancy(1,15,56,61,80,1/(0.25*52),
                                                                            1/(1.33*52),59,c(0.05),
                                                                            1/(0.17*52),1/(0.25*52),
                                                                            0.8,0.8)

S1.scenario12.hesitancy=plots.severity.blocking.immunity.together.hesitancy(1,15,56,61,80,1/(0.25*52),
                                                                            1/(1.33*52),59,c(0.05),
                                                                            1/(1.67*52),1/(1.25*52),
                                                                            0.8,0.8)

S1.scenario1.hesitancy[[1]][[1]]=S1.scenario1.hesitancy[[1]][[1]]+ggtitle("faster waning of\nseverity-blocking\nimmunity")+
  theme(plot.title=element_text(hjust=0.5,size=14,face="bold"))

S1.scenario2.hesitancy[[1]][[1]]=S1.scenario2.hesitancy[[1]][[1]]+ggtitle("slower waning of\nseverity-blocking\nimmunity")+
  theme(plot.title=element_text(hjust=0.5,size=14,face="bold"))

S1.scenario3.hesitancy[[1]][[1]]=S1.scenario3.hesitancy[[1]][[1]]+ggtitle("faster waning +\nmore durable vaccine")+
  theme(plot.title=element_text(hjust=0.5,size=14,face="bold"))

S1.scenario4.hesitancy[[1]][[1]]=S1.scenario4.hesitancy[[1]][[1]]+ggtitle("slower waning +\nmore durable vaccine")+
  theme(plot.title=element_text(hjust=0.5,size=14,face="bold"))

figS1=title.1.hesitancy/(S1.scenario1.hesitancy[[1]]|S1.scenario2.hesitancy[[1]]|S1.scenario3.hesitancy[[1]]|S1.scenario4.hesitancy[[1]])/
  title.2.hesitancy/(S1.scenario5.hesitancy[[1]]|S1.scenario6.hesitancy[[1]]|S1.scenario7.hesitancy[[1]]|S1.scenario8.hesitancy[[1]])/
  title.3.hesitancy/(S1.scenario9.hesitancy[[1]]|S1.scenario10.hesitancy[[1]]|S1.scenario11.hesitancy[[1]]|S1.scenario12.hesitancy[[1]])+
  plot_layout(heights=c(0.2,1,0.2,1,0.2,1))

pdf("FigureS1.pdf",width=14,height=14)
print(figS1)
dev.off()


sir_s_.model.severity.blocking.immunity.hesitancy.increased.transmission.all<-function (t,x,parameters) {
  
  SP1=x[1]
  IP1=x[2]
  R1=x[3]
  SS1=x[4]
  IS1=x[5]
  V1=x[6]
  SV1=x[7]
  Sw1=x[8]
  Iw1=x[9]
  
  SP2=x[10]
  IP2=x[11]
  R2=x[12]
  SS2=x[13]
  IS2=x[14]
  Sw2=x[15]
  Iw2=x[16]
  
  N=parameters[["N"]]
  N2=parameters[["N2"]]
  N1=1-N2
  mu=parameters[["mu"]]
  delta=parameters[["delta"]]
  gamma=parameters[["gamma"]]
  R0.list=parameters[["R0.list"]]
  alpha=parameters[["alpha"]]
  epsilon=parameters[["epsilon"]]
  beta=R0.list[t]*gamma
  #Social distancing
  R0red=parameters[["R0red"]]
  tred1=parameters[["tred1"]]
  tred2=parameters[["tred2"]]
  #Vaccination
  nu=parameters[["nu"]]
  delta_v=parameters[["delta_v"]]
  delta_sev=parameters[["delta_sev"]]
  delta_v_sev=parameters[["delta_v_sev"]]
  tvax=parameters[["tvax"]]
  alphaV=parameters[["alphaV"]]
  if((t > tred1) & (t < tred2)){
    beta = beta * R0red
  }
  
  svax=0
  if(t>tvax){
    svax=1
  }
  
  #Equations
  dSP1dt=mu*N1-(beta*SP1*(IP1+alpha*IS1+alpha*Iw1+alphaV*IP2+alphaV*alpha*IS2+alphaV*alpha*Iw2))-mu*SP1-svax*nu*SP1
  dIP1dt=(beta*SP1*(IP1+alpha*IS1+alpha*Iw1+alphaV*IP2+alphaV*alpha*IS2+alphaV*alpha*Iw2))-(gamma+mu)*IP1
  dR1dt=gamma*(IP1+IS1+Iw1)-(delta+mu)*R1
  dSS1dt=delta*R1-epsilon*(beta*SS1*(IP1+alpha*IS1+alpha*Iw1+alphaV*IP2+alphaV*alpha*IS2+alphaV*alpha*Iw2))-mu*SS1-svax*nu*SS1-delta_sev*SS1
  dIS1dt=epsilon*(beta*SS1*(IP1+alpha*IS1+alpha*Iw1+alphaV*IP2+alphaV*alpha*IS2+alphaV*alpha*Iw2))+epsilon*(beta*SV1*(IP1+alpha*IS1+alpha*Iw1+alphaV*IP2+alphaV*alpha*IS2+alphaV*alpha*Iw2))-(gamma+mu)*IS1
  dV1dt=svax*nu*(SP1+SS1+Sw1+SV1)-delta_v*V1-mu*V1
  dSV1dt=delta_v*V1-epsilon*(beta*SV1*(IP1+alpha*IS1+alpha*Iw1+alphaV*IP2+alphaV*alpha*IS2+alphaV*alpha*Iw2))-delta_v_sev*SV1-mu*SV1-svax*nu*SV1
  dSw1dt=delta_v_sev*SV1+delta_sev*SS1-epsilon*(beta*Sw1*(IP1+alpha*IS1+alpha*Iw1+alphaV*IP2+alphaV*alpha*IS2+alphaV*alpha*Iw2))-mu*Sw1-svax*nu*Sw1
  dIw1dt=epsilon*(beta*Sw1*(IP1+alpha*IS1+alpha*Iw1+alphaV*IP2+alphaV*alpha*IS2+alphaV*alpha*Iw2))-(gamma+mu)*Iw1
  
  dSP2dt=mu*N2-(beta*SP2*(IP1+alpha*IS1+alpha*Iw1+alphaV*IP2+alphaV*alpha*IS2+alphaV*alpha*Iw2))-mu*SP2
  dIP2dt=(beta*SP2*(IP1+alpha*IS1+alpha*Iw1+alphaV*IP2+alphaV*alpha*IS2+alphaV*alpha*Iw2))-(gamma+mu)*IP2
  dR2dt=gamma*(IP2+IS2+Iw2)-(delta+mu)*R2
  dSS2dt=delta*R2-epsilon*(beta*SS2*(IP1+alpha*IS1+alpha*Iw1+alphaV*IP2+alphaV*alpha*IS2+alphaV*alpha*Iw2))-mu*SS2-delta_sev*SS2
  dIS2dt=epsilon*(beta*SS2*(IP1+alpha*IS1+alpha*Iw1+alphaV*IP2+alphaV*alpha*IS2+alphaV*alpha*Iw2))-(gamma+mu)*IS2
  dSw2dt=delta_sev*SS2-epsilon*(beta*Sw2*(IP1+alpha*IS1+alpha*Iw1+alphaV*IP2+alphaV*alpha*IS2+alphaV*alpha*Iw2))-mu*Sw2
  dIw2dt=epsilon*(beta*Sw2*(IP1+alpha*IS1+alpha*Iw1+alphaV*IP2+alphaV*alpha*IS2+alphaV*alpha*Iw2))-(gamma+mu)*Iw2
  
  
  dxdt <- c(dSP1dt,dIP1dt,dR1dt,dSS1dt,dIS1dt,dV1dt,dSV1dt,dSw1dt,dIw1dt,
            dSP2dt,dIP2dt,dR2dt,dSS2dt,dIS2dt,dSw2dt,dIw2dt)
  list(dxdt)
}


plots.severity.blocking.immunity.together.hesitancy.increased.transmission.all=function(alpha,tred1,tred2,tred3,
                                                                                    tred4,delta,delta_v,tvax,nuVector,
                                                                                    delta_v_sev,delta_sev,alphaV,
                                                                                    epsilon,N2){
  valuesIP=list()
  valuesIS=list()
  valuesR=list()
  valuesSP=list()
  valuesSS=list()
  valuesV=list()
  valuesSV=list()
  valuesSw=list()
  valuesIw=list()
  plots=list()
  N=1
  mu=1/(50*52)
  gamma=7/5
  R0red=0.6
  times=seq(from=1,to=5*52,by=1)
  R0.listOrig=read.table("NY.csv",header=T,sep=",")
  R0.list.a=R0.listOrig$hku1
  R0.list=rep(R0.list.a,length=length(times))
  I0=1e-9
  N1=1-N2
  xstart=c(SP1=(N1*(1-I0)),IP1=(N1*I0),R1=0,SS1=0,IS1=0,V1=0,SV1=0,Sw1=0,Iw1=0,
           SP2=(N2*(1-I0)),IP2=(N2*I0),R2=0,SS2=0,IS2=0,Sw2=0,Iw2=0) 
  for  (i in  1:length(nuVector)){
    nu=nuVector[i]
    parameters=list(N=N,mu=mu,gamma=gamma,alpha=alpha,
                    epsilon=epsilon,delta=delta,
                    R0.list=R0.list,R0red=R0red,tred1=tred1,
                    tred2=tred2,tred3=tred3,tred4=tred4,tvax=tvax,nu=nu,
                    delta_v_sev=delta_v_sev,delta_sev=delta_sev,alphaV=alphaV,
                    delta_v=delta_v,N2=N2)
    out=as.data.frame(rk(func=sir_s_.model.severity.blocking.immunity.hesitancy.increased.transmission.all,
                         y=xstart,times=times,parms=parameters))
    valuesIP[[i]]=out$IP1+out$IP2
    valuesIS[[i]]=out$IS1+out$IS2
    valuesR[[i]]=out$R1+out$R2
    valuesSS[[i]]=out$SS1+out$SS2
    valuesSP[[i]]=out$SP1+out$SP2
    valuesV[[i]]=out$V1
    valuesSV[[i]]=out$SV1
    valuesSw[[i]]=out$Sw1+out$Sw2
    valuesIw[[i]]=out$Iw1+out$Iw2
    forAreaPlotIP=valuesIP[[i]]
    forAreaPlotIS=valuesIS[[i]]
    forAreaPlotR=valuesR[[i]]
    forAreaPlotSS=valuesSS[[i]]
    forAreaPlotSP=valuesSP[[i]]
    forAreaPlotV=valuesV[[i]]
    forAreaPlotSV=valuesSV[[i]]
    forAreaPlotSw=valuesSw[[i]]
    forAreaPlotIw=valuesIw[[i]]
    scalar=0.045
    fraction.Iw=forAreaPlotIw/(forAreaPlotIP+forAreaPlotIS+forAreaPlotIw)
    data.top=data.frame(xx=times,yy=forAreaPlotIw,ff=fraction.Iw)
    plot.top=ggplot(data=data.top,aes(x=xx/52))+geom_line(aes(y=yy),linetype="solid")+
      geom_line(aes(y=ff*scalar),linetype="dashed")+
      scale_y_continuous(name=expression(I[w]),
                         sec.axis=sec_axis(~./scalar,
                                           name="fraction"),
                         limits=c(0,0.045))+xlab("Time (years)")+
      scale_x_continuous(expand=c(0,0))+
      theme_classic((size=14))+theme(axis.line.y.right=element_line(linetype="dashed"))
    
    data.AP.IP=data.frame(xx=times,yy=forAreaPlotIP)
    data.AP.IS=data.frame(xx=times,yy=forAreaPlotIS)
    data.AP.R=data.frame(xx=times,yy=forAreaPlotR)
    data.AP.SS=data.frame(xx=times,yy=forAreaPlotSS)
    data.AP.SP=data.frame(xx=times,yy=forAreaPlotSP)
    data.AP.V=data.frame(xx=times,yy=forAreaPlotV)
    data.AP.SV=data.frame(xx=times,yy=forAreaPlotSV)
    data.AP.Sw=data.frame(xx=times,yy=forAreaPlotSw)
    data.AP.Iw=data.frame(xx=times,yy=forAreaPlotIw)
    
    data.AP.list=list("primary infection"=data.AP.IP,"secondary infection"=data.AP.IS,
                      "fully immune"=data.AP.R,"partially immune"=data.AP.SS,
                      "fully susceptible"=data.AP.SP,
                      "vaccinated"=data.AP.V,
                      "partially immune, vaccinated"=data.AP.SV,
                      "partially susceptible Sw"=data.AP.Sw,
                      "Iw"=data.AP.Iw)
    
    area.plots.timecourses=bind_rows(data.AP.list,.id=c("immunity"))
    area.plots.timecourses$immunity=factor(area.plots.timecourses$immunity,levels=c("partially susceptible Sw",
                                                                                    "vaccinated","partially immune, vaccinated",
                                                                                    "fully susceptible","fully immune",
                                                                                    "partially immune",
                                                                                    "secondary infection","primary infection","Iw"))
    plot.below=ggplot(area.plots.timecourses,aes(x=xx/52,y=yy,fill=immunity))+geom_area()+
      theme_classic((size=14))+
      scale_y_continuous(name="Fraction of population",expand=c(0,0))+
      scale_x_continuous(name="Time (years)",expand=c(0,0))+
      scale_fill_manual(name="",values=c(sw.col,v.col,sv.col,sp.col,r.col,ss.col,is.col,ip.col,iw.col))+theme(legend.position="none")
    combined=plot.top/plot.below+plot_layout(height=c(0.4,1))
    combined[[1]]=combined[[1]]+theme(axis.text.x=element_blank(),
                                      axis.title.x=element_blank())
    plots[[i]]=combined
  }
  return(plots)
}

scenario1.hesitancy.increased.transmission.all=plots.severity.blocking.immunity.together.hesitancy.increased.transmission.all(1,15,56,61,80,1/(0.25*52),
                                                                                                                      1/(0.33*52),59,c(0.02/0.6),
                                                                                                                      1/(0.17*52),1/(0.25*52),1.2,
                                                                                                                      0.8,0.4)

scenario2.hesitancy.increased.transmission.all=plots.severity.blocking.immunity.together.hesitancy.increased.transmission.all(1,15,56,61,80,1/(0.25*52),
                                                                                                                      1/(0.33*52),59,c(0.02/0.6),
                                                                                                                      1/(1.67*52),1/(1.25*52),1.2,
                                                                                                                      0.8,0.4)

scenario3.hesitancy.increased.transmission.all=plots.severity.blocking.immunity.together.hesitancy.increased.transmission.all(1,15,56,61,80,1/(0.25*52),
                                                                                                                      1/(1.33*52),59,c(0.02/0.6),
                                                                                                                      1/(0.17*52),1/(0.25*52),1.2,
                                                                                                                      0.8,0.4)

scenario4.hesitancy.increased.transmission.all=plots.severity.blocking.immunity.together.hesitancy.increased.transmission.all(1,15,56,61,80,1/(0.25*52),
                                                                                                                      1/(1.33*52),59,c(0.02/0.6),
                                                                                                                      1/(1.67*52),1/(1.25*52),1.2,
                                                                                                                      0.8,0.4)

scenario5.hesitancy.increased.transmission.all=plots.severity.blocking.immunity.together.hesitancy.increased.transmission.all(1,15,56,61,80,1/(0.25*52),
                                                                                                                      1/(0.33*52),59,c(0.05),
                                                                                                                      1/(0.17*52),1/(0.25*52),1.2,
                                                                                                                      0.8,0.6)

scenario6.hesitancy.increased.transmission.all=plots.severity.blocking.immunity.together.hesitancy.increased.transmission.all(1,15,56,61,80,1/(0.25*52),
                                                                                                                      1/(0.33*52),59,c(0.05),
                                                                                                                      1/(1.67*52),1/(1.25*52),1.2,
                                                                                                                      0.8,0.6)

scenario7.hesitancy.increased.transmission.all=plots.severity.blocking.immunity.together.hesitancy.increased.transmission.all(1,15,56,61,80,1/(0.25*52),
                                                                                                                      1/(1.33*52),59,c(0.05),
                                                                                                                      1/(0.17*52),1/(0.25*52),1.2,
                                                                                                                      0.8,0.6)

scenario8.hesitancy.increased.transmission.all=plots.severity.blocking.immunity.together.hesitancy.increased.transmission.all(1,15,56,61,80,1/(0.25*52),
                                                                                                                      1/(1.33*52),59,c(0.05),
                                                                                                                      1/(1.67*52),1/(1.25*52),1.2,
                                                                                                                      0.8,0.6)

scenario9.hesitancy.increased.transmission.all=plots.severity.blocking.immunity.together.hesitancy.increased.transmission.all(1,15,56,61,80,1/(0.25*52),
                                                                                                                      1/(0.33*52),59,c(0.1),
                                                                                                                      1/(0.17*52),1/(0.25*52),1.2,
                                                                                                                      0.8,0.8)

scenario10.hesitancy.increased.transmission.all=plots.severity.blocking.immunity.together.hesitancy.increased.transmission.all(1,15,56,61,80,1/(0.25*52),
                                                                                                                       1/(0.33*52),59,c(0.1),
                                                                                                                       1/(1.67*52),1/(1.25*52),1.2,
                                                                                                                       0.8,0.8)

scenario11.hesitancy.increased.transmission.all=plots.severity.blocking.immunity.together.hesitancy.increased.transmission.all(1,15,56,61,80,1/(0.25*52),
                                                                                                                       1/(1.33*52),59,c(0.1),
                                                                                                                       1/(0.17*52),1/(0.25*52),1.2,
                                                                                                                       0.8,0.8)

scenario12.hesitancy.increased.transmission.all=plots.severity.blocking.immunity.together.hesitancy.increased.transmission.all(1,15,56,61,80,1/(0.25*52),
                                                                                                                       1/(1.33*52),59,c(0.1),
                                                                                                                       1/(1.67*52),1/(1.25*52),1.2,
                                                                                                                       0.8,0.8)

scenario1.hesitancy.increased.transmission.all[[1]][[1]]=scenario1.hesitancy.increased.transmission.all[[1]][[1]]+ggtitle("faster waning of\nseverity-blocking\nimmunity")+
  theme(plot.title=element_text(hjust=0.5,size=14,face="bold"))

scenario2.hesitancy.increased.transmission.all[[1]][[1]]=scenario2.hesitancy.increased.transmission.all[[1]][[1]]+ggtitle("slower waning of\nseverity-blocking\nimmunity")+
  theme(plot.title=element_text(hjust=0.5,size=14,face="bold"))

scenario3.hesitancy.increased.transmission.all[[1]][[1]]=scenario3.hesitancy.increased.transmission.all[[1]][[1]]+ggtitle("faster waning +\nmore durable vaccine")+
  theme(plot.title=element_text(hjust=0.5,size=14,face="bold"))

scenario4.hesitancy.increased.transmission.all[[1]][[1]]=scenario4.hesitancy.increased.transmission.all[[1]][[1]]+ggtitle("slower waning +\nmore durable vaccine")+
  theme(plot.title=element_text(hjust=0.5,size=14,face="bold"))

title.1.hesitancy=ggdraw()+draw_label("40% are vaccine-hesitant",fontface="bold",size=16)
title.2.hesitancy=ggdraw()+draw_label("60% are vaccine-hesitant",fontface="bold",size=16)
title.3.hesitancy=ggdraw()+draw_label("80% are vaccine-hesitant",fontface="bold",size=16)

figS2=title.1.hesitancy/(scenario1.hesitancy.increased.transmission.all[[1]]|scenario2.hesitancy.increased.transmission.all[[1]]|scenario3.hesitancy.increased.transmission.all[[1]]|scenario4.hesitancy.increased.transmission.all[[1]])/
  title.2.hesitancy/(scenario5.hesitancy.increased.transmission.all[[1]]|scenario6.hesitancy.increased.transmission.all[[1]]|scenario7.hesitancy.increased.transmission.all[[1]]|scenario8.hesitancy.increased.transmission.all[[1]])/
  title.3.hesitancy/(scenario9.hesitancy.increased.transmission.all[[1]]|scenario10.hesitancy.increased.transmission.all[[1]]|scenario11.hesitancy.increased.transmission.all[[1]]|scenario12.hesitancy.increased.transmission.all[[1]])+
  plot_layout(heights=c(0.2,1,0.2,1,0.2,1))

pdf("FigureS2.pdf",width=14,height=14)
print(figS2)
dev.off()


sir_s_.model.severity.blocking.immunity.hesitancy.increased.transmission.total.Iw.all<-function (t,x,parameters) {
  
  SP1=x[1]
  IP1=x[2]
  R1=x[3]
  SS1=x[4]
  IS1=x[5]
  V1=x[6]
  SV1=x[7]
  Sw1=x[8]
  Iw1=x[9]
  
  SP2=x[10]
  IP2=x[11]
  R2=x[12]
  SS2=x[13]
  IS2=x[14]
  Sw2=x[15]
  Iw2=x[16]
  Iw.TOTAL=x[17]
  
  N=parameters[["N"]]
  N2=parameters[["N2"]]
  N1=1-N2
  mu=parameters[["mu"]]
  delta=parameters[["delta"]]
  gamma=parameters[["gamma"]]
  R0.list=parameters[["R0.list"]]
  alpha=parameters[["alpha"]]
  epsilon=parameters[["epsilon"]]
  beta=R0.list[t]*gamma
  #Social distancing
  R0red=parameters[["R0red"]]
  tred1=parameters[["tred1"]]
  tred2=parameters[["tred2"]]
  #Vaccination
  nu=parameters[["nu"]]
  delta_v=parameters[["delta_v"]]
  delta_sev=parameters[["delta_sev"]]
  delta_v_sev=parameters[["delta_v_sev"]]
  tvax=parameters[["tvax"]]
  alphaV=parameters[["alphaV"]]
  if((t > tred1) & (t < tred2)){
    beta = beta * R0red
  }
  
  svax=0
  if(t>tvax){
    svax=1
  }
  
  #Equations
  dSP1dt=mu*N1-(beta*SP1*(IP1+alpha*IS1+alpha*Iw1+alphaV*IP2+alphaV*alpha*IS2+alphaV*alpha*Iw2))-mu*SP1-svax*nu*SP1
  dIP1dt=(beta*SP1*(IP1+alpha*IS1+alpha*Iw1+alphaV*IP2+alphaV*alpha*IS2+alphaV*alpha*Iw2))-(gamma+mu)*IP1
  dR1dt=gamma*(IP1+IS1+Iw1)-(delta+mu)*R1
  dSS1dt=delta*R1-epsilon*(beta*SS1*(IP1+alpha*IS1+alpha*Iw1+alphaV*IP2+alphaV*alpha*IS2+alphaV*alpha*Iw2))-mu*SS1-svax*nu*SS1-delta_sev*SS1
  dIS1dt=epsilon*(beta*SS1*(IP1+alpha*IS1+alpha*Iw1+alphaV*IP2+alphaV*alpha*IS2+alphaV*alpha*Iw2))+epsilon*(beta*SV1*(IP1+alpha*IS1+alpha*Iw1+alphaV*IP2+alphaV*alpha*IS2+alphaV*alpha*Iw2))-(gamma+mu)*IS1
  dV1dt=svax*nu*(SP1+SS1+Sw1+SV1)-delta_v*V1-mu*V1
  dSV1dt=delta_v*V1-epsilon*(beta*SV1*(IP1+alpha*IS1+alpha*Iw1+alphaV*IP2+alphaV*alpha*IS2+alphaV*alpha*Iw2))-delta_v_sev*SV1-mu*SV1-svax*nu*SV1
  dSw1dt=delta_v_sev*SV1+delta_sev*SS1-epsilon*(beta*Sw1*(IP1+alpha*IS1+alpha*Iw1+alphaV*IP2+alphaV*alpha*IS2+alphaV*alpha*Iw2))-mu*Sw1-svax*nu*Sw1
  dIw1dt=epsilon*(beta*Sw1*(IP1+alpha*IS1+alpha*Iw1+alphaV*IP2+alphaV*alpha*IS2+alphaV*alpha*Iw2))-(gamma+mu)*Iw1
  
  dSP2dt=mu*N2-(beta*SP2*(IP1+alpha*IS1+alpha*Iw1+alphaV*IP2+alphaV*alpha*IS2+alphaV*alpha*Iw2))-mu*SP2
  dIP2dt=(beta*SP2*(IP1+alpha*IS1+alpha*Iw1+alphaV*IP2+alphaV*alpha*IS2+alphaV*alpha*Iw2))-(gamma+mu)*IP2
  dR2dt=gamma*(IP2+IS2+Iw2)-(delta+mu)*R2
  dSS2dt=delta*R2-epsilon*(beta*SS2*(IP1+alpha*IS1+alpha*Iw1+alphaV*IP2+alphaV*alpha*IS2+alphaV*alpha*Iw2))-mu*SS2-delta_sev*SS2
  dIS2dt=epsilon*(beta*SS2*(IP1+alpha*IS1+alpha*Iw1+alphaV*IP2+alphaV*alpha*IS2+alphaV*alpha*Iw2))-(gamma+mu)*IS2
  dSw2dt=delta_sev*SS2-epsilon*(beta*Sw2*(IP1+alpha*IS1+alpha*Iw1+alphaV*IP2+alphaV*alpha*IS2+alphaV*alpha*Iw2))-mu*Sw2
  dIw2dt=epsilon*(beta*Sw2*(IP1+alpha*IS1+alpha*Iw1+alphaV*IP2+alphaV*alpha*IS2+alphaV*alpha*Iw2))-(gamma+mu)*Iw2
  dIw.TOTAL=epsilon*(beta*Sw1*(IP1+alpha*IS1+alpha*Iw1+alphaV*IP2+alphaV*alpha*IS2+alphaV*alpha*Iw2))+epsilon*(beta*Sw2*(IP1+alpha*IS1+alpha*Iw1+alphaV*IP2+alphaV*alpha*IS2+alphaV*alpha*Iw2))
  
  
  dxdt <- c(dSP1dt,dIP1dt,dR1dt,dSS1dt,dIS1dt,dV1dt,dSV1dt,dSw1dt,dIw1dt,
            dSP2dt,dIP2dt,dR2dt,dSS2dt,dIS2dt,dSw2dt,dIw2dt,dIw.TOTAL)
  list(dxdt)
}

plots.total.Iw.all=function(alpha,tred1,tred2,tred3,tred4,delta,delta_v,tvax,nu.in,
                        delta_v_sev,delta_sev,alphaV.vector,epsilon,N2.vector){
  valuesIP=list()
  valuesIS=list()
  valuesR=list()
  valuesSP=list()
  valuesSS=list()
  valuesV=list()
  valuesSV=list()
  valuesSw=list()
  valuesIw=list()
  valuesIw.TOTAL=list()
  plots=list()
  N=1
  mu=1/(50*52)
  gamma=7/5
  R0red=0.6
  times=seq(from=1,to=5*52,by=1)
  R0.listOrig=read.table("NY.csv",header=T,sep=",")
  R0.list.a=R0.listOrig$hku1
  R0.list=rep(R0.list.a,length=length(times))
  I0=1e-9
  out.vals.list=list()
  for (j in 1:length(alphaV.vector)){
    alphaV=alphaV.vector[j]
    out.vals=rep(NA,length(N2.vector))
    for  (i in  1:length(N2.vector)){
      N2=N2.vector[i]
      N1=1-N2
      nu=nu.in/N1
      xstart=c(SP1=(N1*(1-I0)),IP1=(N1*I0),R1=0,SS1=0,IS1=0,V1=0,SV1=0,Sw1=0,Iw1=0,
               SP2=(N2*(1-I0)),IP2=(N2*I0),R2=0,SS2=0,IS2=0,Sw2=0,Iw2=0,Iw.TOTAL=0) 
      parameters=list(N=N,mu=mu,gamma=gamma,alpha=alpha,
                      epsilon=epsilon,delta=delta,
                      R0.list=R0.list,R0red=R0red,tred1=tred1,
                      tred2=tred2,tred3=tred3,tred4=tred4,tvax=tvax,nu=nu,
                      delta_v_sev=delta_v_sev,delta_sev=delta_sev,alphaV=alphaV,
                      delta_v=delta_v,N2=N2)
      out=as.data.frame(rk(func=sir_s_.model.severity.blocking.immunity.hesitancy.increased.transmission.total.Iw.all,
                           y=xstart,times=times,parms=parameters))
      valuesIw.TOTAL[[i]]=out$Iw.TOTAL
      out.vals[i]=valuesIw.TOTAL[[i]][5*52]-valuesIw.TOTAL[[i]][tvax]
    }
    out.vals.list[[j]]=out.vals
  }
  return(out.vals.list)
}

N2.vector=seq(from=0.1,to=0.8,length.out=100)

cumulative.scenario.1.all=plots.total.Iw.all(1,15,56,61,80,1/(0.25*52),
                                             1/(0.33*52),59,0.02,
                                             1/(0.17*52),1/(0.25*52),c(1,1.2,1.5),
                                             0.8,N2.vector)
plotting.scenario.1.all=data.frame(xx=c(N2.vector,N2.vector,N2.vector),yy=c(cumulative.scenario.1.all[[1]],
                                                                            cumulative.scenario.1.all[[2]],
                                                                            cumulative.scenario.1.all[[3]]),
                                   zz=c(rep("homogeneous",length(N2.vector)),
                                        rep("1.2x transmissibility",length(N2.vector)),
                                        rep("1.5x transmissibility",length(N2.vector))))

plot.scenario.1.all=ggplot(data=plotting.scenario.1.all,aes(x=xx,y=yy,colour=zz,linetype=zz))+geom_line(size=0.75)+
  theme_classic((size=14))+xlab("Fraction of vaccine-hesitant")+
  ylab("Cumulative infections after\nwaned severity-blocking immunity")+
  scale_colour_manual(values=c("red4","red","orchid"))+scale_y_continuous(limits=c(0,3.7))+
  theme(legend.position="none")

cumulative.scenario.2.all=plots.total.Iw.all(1,15,56,61,80,1/(0.25*52),
                                             1/(0.33*52),59,0.02,
                                             1/(1.67*52),1/(1.25*52),c(1,1.2,1.5),
                                             0.8,N2.vector)
plotting.scenario.2.all=data.frame(xx=c(N2.vector,N2.vector,N2.vector),yy=c(cumulative.scenario.2.all[[1]],
                                                                            cumulative.scenario.2.all[[2]],
                                                                            cumulative.scenario.2.all[[3]]),
                                   zz=c(rep("homogeneous",length(N2.vector)),
                                        rep("1.2x transmissibility",length(N2.vector)),
                                        rep("1.5x transmissibility",length(N2.vector))))

plot.scenario.2.all=ggplot(data=plotting.scenario.2.all,aes(x=xx,y=yy,colour=zz,linetype=zz))+geom_line(size=0.75)+
  theme_classic((size=14))+xlab("Fraction of vaccine-hesitant")+
  ylab("Cumulative infections after\nwaned severity-blocking immunity")+
  scale_colour_manual(values=c("red4","red","orchid"))+scale_y_continuous(limits=c(0,3.7))+
  theme(legend.position="none")

cumulative.scenario.3.all=plots.total.Iw.all(1,15,56,61,80,1/(0.25*52),
                                             1/(1.33*52),59,0.02,
                                             1/(0.17*52),1/(0.25*52),c(1,1.2,1.5),
                                             0.8,N2.vector)
plotting.scenario.3.all=data.frame(xx=c(N2.vector,N2.vector,N2.vector),yy=c(cumulative.scenario.3.all[[1]],
                                                                            cumulative.scenario.3.all[[2]],
                                                                            cumulative.scenario.3.all[[3]]),
                                   zz=c(rep("homogeneous",length(N2.vector)),
                                        rep("1.2x transmissibility",length(N2.vector)),
                                        rep("1.5x transmissibility",length(N2.vector))))

plot.scenario.3.all=ggplot(data=plotting.scenario.3.all,aes(x=xx,y=yy,colour=zz,linetype=zz))+geom_line(size=0.75)+
  theme_classic((size=14))+xlab("Fraction of vaccine-hesitant")+
  ylab("Cumulative infections after\nwaned severity-blocking immunity")+
  scale_colour_manual(name="",values=c("red4","red","orchid"))+scale_y_continuous(limits=c(0,3.7))+
  theme(legend.position=c(0.3,0.8))+
  scale_linetype_discrete(name="")

cumulative.scenario.4.all=plots.total.Iw.all(1,15,56,61,80,1/(0.25*52),
                                             1/(1.33*52),59,0.02,
                                             1/(1.67*52),1/(1.25*52),c(1,1.2,1.5),
                                             0.8,N2.vector)

plotting.scenario.4.all=data.frame(xx=c(N2.vector,N2.vector,N2.vector),yy=c(cumulative.scenario.4.all[[1]],
                                                                            cumulative.scenario.4.all[[2]],
                                                                            cumulative.scenario.4.all[[3]]),
                                   zz=c(rep("homogeneous",length(N2.vector)),
                                        rep("1.2x transmissibility",length(N2.vector)),
                                        rep("1.5x transmissibility",length(N2.vector))))


plot.scenario.4.all=ggplot(data=plotting.scenario.4.all,aes(x=xx,y=yy,colour=zz,linetype=zz))+geom_line(size=0.75)+
  theme_classic((size=14))+xlab("Fraction of vaccine-hesitant")+
  ylab("Cumulative infections after\nwaned severity-blocking immunity")+
  scale_colour_manual(values=c("red4","red","orchid"))+scale_y_continuous(limits=c(0,3.7))+
  theme(legend.position="none")

combined.plot.cumulative.all=plot_grid(plot.scenario.1.all+ggtitle("faster waning of\nseverity-blocking immunity")+theme(plot.title=element_text(hjust=0.5,size=14,face="bold")),
                                       plot.scenario.2.all+ggtitle("slower waning of\nseverity-blocking immunity")+theme(plot.title=element_text(hjust=0.5,size=14,face="bold")),
                                       plot.scenario.3.all+ggtitle("faster waning +\nmore durable vaccine")+theme(plot.title=element_text(hjust=0.5,size=14,face="bold")),
                                       plot.scenario.4.all+ggtitle("slower waning +\nmore durable vaccine")+theme(plot.title=element_text(hjust=0.5,size=14,face="bold")),
                                       align="hv",nrow=2)

pdf("Figure6.pdf",width=9,height=9)
print(combined.plot.cumulative.all)
dev.off()
