# Supplementary material for: Impact of waning immunity against SARS-CoV-2 severity exacerbated by vaccine hesitancy
Source: PLoS Comput Biol. 2024 Aug 5;20(8):e1012211. doi: 10.1371/journal.pcbi.1012211 (PMC11299835; doi:10.1371/journal.pcbi.1012211)
Supplement: S1 File — (ZIP) [file pcbi.1012211.s004.zip › Final_Code/NY.csv]

	week	hku1	oc43	flu
1	1	1.966271051	2.396731934	2.046794114
2	2	1.981899987	2.400965437	2.061245308
3	3	2.008731816	2.407966537	2.085829769
4	4	2.018827372	2.410518937	2.095009086
5	5	1.98656185	2.402205429	2.06553681
6	6	2.009495204	2.40816105	2.086525195
7	7	1.998298038	2.40528259	2.076302863
8	8	1.935674005	2.38807913	2.01820491
9	9	1.95928336	2.394799671	2.040300398
10	10	1.919964748	2.383432277	2.003364617
11	11	1.887442466	2.373318097	1.972265186
12	12	1.89608202	2.376073881	1.98057819
13	13	1.820138644	2.349833828	1.906087065
14	14	1.80155145	2.342603115	1.887316661
15	15	1.788067871	2.337114712	1.873548977
16	16	1.737985591	2.314583876	1.821159967
17	17	1.722384917	2.30673209	1.804385526
18	18	1.693240331	2.290704058	1.772366871
19	19	1.668030571	2.275070462	1.743848684
20	20	1.650648505	2.263073556	1.723665265
21	21	1.621805658	2.240254517	1.689047988
22	22	1.593052822	2.212320839	1.652774106
23	23	1.592642382	2.211871142	1.652240697
24	24	1.570570146	2.18472674	1.622749244
25	25	1.564232581	2.175583974	1.613942454
26	26	1.561247916	2.171007432	1.609732679
27	27	1.555065852	2.160885238	1.600873027
28	28	1.554063569	2.159153234	1.599417553
29	29	1.545978233	2.144074403	1.587458013
30	30	1.54897761	2.149915356	1.591942133
31	31	1.550561853	2.152877729	1.594287332
32	32	1.555965387	2.162416831	1.602174591
33	33	1.553521448	2.158204917	1.598627962
34	34	1.571572531	2.186107772	1.624126715
35	35	1.567547803	2.180458439	1.6185709
36	36	1.582038588	2.19961601	1.63828072
37	37	1.588703604	2.207466525	1.647096344
38	38	1.611048511	2.230541138	1.675711946
39	39	1.62057304	2.239179698	1.687532736
40	40	1.651553717	2.263726895	1.724727947
41	41	1.673301909	2.278498215	1.749881737
42	42	1.704757	2.29727021	1.785132059
43	43	1.725668619	2.308423145	1.807936172
44	44	1.750328591	2.3204893	1.834269063
45	45	1.785391258	2.335999099	1.870800121
46	46	1.81075762	2.346230797	1.896642873
47	47	1.837427066	2.356243191	1.923342433
48	48	1.83276476	2.354542967	1.918707609
49	49	1.8906749	2.374355266	1.975379931
50	50	1.913776997	2.381560931	1.997487487
51	51	1.938410706	2.388873921	2.020778706
52	52	1.946028916	2.391064213	2.027925858
